# Supplementary material for: Endogenous Hyaluronan Promotes Intestinal Homeostasis and Protects against Murine Necrotizing Enterocolitis
Source: Cells. 2024 Jul 11;13(14):1179. doi: 10.3390/cells13141179 (PMC11274784; doi:10.3390/cells13141179)
Supplement: Supplementary file 1 [file cells-13-01179-s001.zip]

Archive with 1 entries (1 files):
- cells-3062132-supplementary.pdf
